# Supplementary material for: NRF2 Deficiency Disrupts Mitochondrial Homeostasis via NDUFS7 in Trabecular Meshwork
Source: Research (Wash D C). 2026 Mar 20;9:1203. doi: 10.34133/research.1203 (PMC13003157; doi:10.34133/research.1203)
Supplement: Supplementary 1 — Figs. S1 to S4 Table S1 [file research.1203.f1.zip]

Archive with 2 entries (2 files):
- Supplementary materials-new.docx
- table 1.docx
